# Supplementary material for: Nutritional Intervention for the Elderly during Chemotherapy: A Systematic Review
Source: Cancers (Basel). 2024 Aug 9;16(16):2809. doi: 10.3390/cancers16162809 (PMC11352472; doi:10.3390/cancers16162809)
Supplement: Supplementary file 1 [file cancers-16-02809-s001.zip]

Archive with 1 entries (1 files):
- cancers-3136603-supplementary.pdf
